# Supplementary material for: A new tribe of Elicinae Melichar, 1915 (Hemiptera, Tropiduchidae) with the description of a new genus and two new species from southern China
Source: Zookeys. 2026 Apr 15;1277:157–74. doi: 10.3897/zookeys.1277.183491 (PMC13103671; doi:10.3897/zookeys.1277.183491)
Supplement: XML Treatment for Elibucini [file zookeys.1277.183491-treatment1.xml]

<!DOCTYPE tp:taxon-treatment
  PUBLIC "-//TaxonX//DTD Taxonomic Treatment Publishing DTD v0 20100105//EN" "tax-treatment-NSO.dtd">
<tp:taxon-treatment xmlns:tp="http://www.plazi.org/taxpub"><tp:treatment-meta><kwd-group><label>Taxon classification</label><kwd>
                <named-content content-type="kingdom">Animalia</named-content>
              </kwd><kwd>
                <named-content content-type="order">Hemiptera</named-content>
              </kwd><kwd>
                <named-content content-type="family">Tropiduchidae</named-content>
              </kwd></kwd-group><mixed-citation publication-type="journal"><person-group><name><surname>Zhou</surname><given-names>Huan</given-names></name><name><surname>Bourgoin</surname><given-names>Thierry</given-names></name><name><surname>Chen</surname><given-names>Xiang-Sheng</given-names></name><name><surname>Long</surname><given-names>Jian-Kun</given-names></name><name><surname>Chang</surname><given-names>Zhi-Min</given-names></name></person-group><article-title>A new tribe of <tp:taxon-name><tp:taxon-name-part taxon-name-part-type="subfamily" reg="Elicinae">Elicinae</tp:taxon-name-part></tp:taxon-name> Melichar, 1915 (<tp:taxon-name><tp:taxon-name-part taxon-name-part-type="order" reg="Hemiptera">Hemiptera</tp:taxon-name-part></tp:taxon-name>, <tp:taxon-name><tp:taxon-name-part taxon-name-part-type="family" reg="Tropiduchidae">Tropiduchidae</tp:taxon-name-part></tp:taxon-name>) with the description of a new genus and two new species from southern China</article-title><source>Zookeys</source><day>15</day><month>04</month><year>2026</year><volume>1277</volume><fpage>157</fpage><lpage>174</lpage><pub-id pub-id-type="doi">10.3897/zookeys.1277.183491</pub-id></mixed-citation></tp:treatment-meta><tp:nomenclature><label>Tribe</label><tp:taxon-name><object-id xmlns:xlink="http://www.w3.org/1999/xlink" content-type="arpha" xlink:type="simple">792A4FF0-22A1-510C-8762-BC1E33100BB6</object-id>
                    		<tp:taxon-name-part taxon-name-part-type="tribe" reg="Elibucini">Elibucini</tp:taxon-name-part>
                    	
                    		<object-id xmlns:xlink="http://www.w3.org/1999/xlink" content-type="zoobank" xlink:type="simple">https://zoobank.org/3FB18689-3AA5-4B08-9D11-B01A5911A7E5</object-id>
                    	</tp:taxon-name><tp:taxon-authority>Zhou &amp; Chang</tp:taxon-authority><tp:taxon-status xmlns:xlink="http://www.w3.org/1999/xlink" xlink:type="simple">trib. nov.</tp:taxon-status></tp:nomenclature><tp:treatment-sec sec-type="Type genus"><title>Type genus.</title><p><italic><tp:taxon-name><tp:taxon-name-part taxon-name-part-type="genus" reg="Elibuca">Elibuca</tp:taxon-name-part></tp:taxon-name></italic> Zhou &amp; Chang, gen. nov.</p></tp:treatment-sec><tp:treatment-sec sec-type="Diagnosis"><title>Diagnosis.</title><p>The new tribe is readily distinguished from <tp:taxon-name><tp:taxon-name-part taxon-name-part-type="tribe" reg="Elicini">Elicini</tp:taxon-name-part></tp:taxon-name> (<xref ref-type="bibr" rid="B14">Gnezdilov 2013</xref>, <xref ref-type="bibr" rid="B15">2016</xref>; <xref ref-type="bibr" rid="B26">Wang et al. 2015</xref>) in the following combination of characters: 1) forewings extending well beyond the abdomen, the costal area lacking crossveins (Figs <xref ref-type="fig" rid="F1">1B</xref>, <xref ref-type="fig" rid="F2">2D</xref>) (vs forewings short or elongate, with crossveins in the costal area in <tp:taxon-name><tp:taxon-name-part taxon-name-part-type="tribe" reg="Elicini">Elicini</tp:taxon-name-part></tp:taxon-name>); 2) hind tibiae lacking lateral teeth (Fig. <xref ref-type="fig" rid="F2">2G</xref>) (vs hind tibiae with more than two lateral teeth); 3) phallobase markedly elongate, reaching or approaching the apex of the aedeagus (Fig. <xref ref-type="fig" rid="F3">3E</xref>) (vs short and not reaching the apex).</p><fig id="F1" position="float" orientation="portrait"><object-id xmlns:xlink="http://www.w3.org/1999/xlink" content-type="doi" xlink:type="simple">10.3897/zookeys.1277.183491.figure1</object-id><object-id xmlns:xlink="http://www.w3.org/1999/xlink" content-type="arpha" xlink:type="simple">4E2B073D-ADFE-5EC0-B4C3-DFF78BBBE1F7</object-id><label>Figure 1.</label><caption><p>Male habitus of <italic><tp:taxon-name><tp:taxon-name-part taxon-name-part-type="genus" reg="Elibuca">Elibuca</tp:taxon-name-part></tp:taxon-name></italic> species. <bold>A, B</bold>. <italic><tp:taxon-name><tp:taxon-name-part taxon-name-part-type="genus" reg="Elibuca">Elibuca</tp:taxon-name-part> <tp:taxon-name-part taxon-name-part-type="species" reg="clavata">clavata</tp:taxon-name-part></tp:taxon-name></italic> Zhou &amp; Chang, sp. nov.; <bold>C, D</bold>. <italic><tp:taxon-name><tp:taxon-name-part taxon-name-part-type="genus" reg="Elibuca">Elibuca</tp:taxon-name-part> <tp:taxon-name-part taxon-name-part-type="species" reg="lobata">lobata</tp:taxon-name-part></tp:taxon-name></italic> Zhou &amp; Chang, sp. nov.; <bold>A, C</bold>. Dorsal view; <bold>B, D</bold>. Lateral view. Scale bars: 1 <abbrev xmlns:xlink="http://www.w3.org/1999/xlink" xlink:title="millimetres" xlink:type="simple">mm</abbrev>.</p></caption><graphic xmlns:xlink="http://www.w3.org/1999/xlink" xlink:href="zookeys-1277-157_article-183491__-g001.jpg" id="oo_1595118.jpg" position="float" orientation="portrait" xlink:type="simple"><uri content-type="original_file" xlink:type="simple">https://binary.pensoft.net/fig/1595118</uri></graphic></fig><fig id="F2" position="float" orientation="portrait"><object-id xmlns:xlink="http://www.w3.org/1999/xlink" content-type="doi" xlink:type="simple">10.3897/zookeys.1277.183491.figure2</object-id><object-id xmlns:xlink="http://www.w3.org/1999/xlink" content-type="arpha" xlink:type="simple">25BB678F-5626-568F-B141-4F5F6321BD60</object-id><label>Figure 2.</label><caption><p><italic><tp:taxon-name><tp:taxon-name-part taxon-name-part-type="genus" reg="Elibuca">Elibuca</tp:taxon-name-part> <tp:taxon-name-part taxon-name-part-type="species" reg="clavata">clavata</tp:taxon-name-part></tp:taxon-name></italic> Zhou &amp; Chang, sp. nov. male. <bold>A</bold>. Head and thorax, dorsal view; <bold>B</bold>. Head and thorax, left view; <bold>C</bold>. Head and thorax, ventral view; <bold>D</bold>. Forewing; <bold>E</bold>. Hind wing; <bold>F</bold>. Apex of hind tibiae and metatarsomeres, dorsal view; <bold>G</bold>. Hind tibiae and metatarsus, ventral view; <bold>H</bold>. Male genitalia, ventral view. Abbreviations: in. spine = apical intermediate spines of tibiae; l-ap spine = latero-apical spines of tibiae; l-ap spine I = latero-apical spines of 1<sup>st</sup> metatarsomere; l-ap spine II = latero-apical spines of 2<sup>nd</sup> metatarsomere; lobe = ventral lobe of second metatarsomere. Scale bars: 1 <abbrev xmlns:xlink="http://www.w3.org/1999/xlink" xlink:title="millimetres" xlink:type="simple">mm</abbrev>.</p></caption><graphic xmlns:xlink="http://www.w3.org/1999/xlink" xlink:href="zookeys-1277-157_article-183491__-g002.jpg" id="oo_1595119.jpg" position="float" orientation="portrait" xlink:type="simple"><uri content-type="original_file" xlink:type="simple">https://binary.pensoft.net/fig/1595119</uri></graphic></fig><fig id="F3" position="float" orientation="portrait"><object-id xmlns:xlink="http://www.w3.org/1999/xlink" content-type="doi" xlink:type="simple">10.3897/zookeys.1277.183491.figure3</object-id><object-id xmlns:xlink="http://www.w3.org/1999/xlink" content-type="arpha" xlink:type="simple">2E1C570A-7BF5-552A-91A8-241BB6EA4D69</object-id><label>Figure 3.</label><caption><p><italic><tp:taxon-name><tp:taxon-name-part taxon-name-part-type="genus" reg="Elibuca">Elibuca</tp:taxon-name-part> <tp:taxon-name-part taxon-name-part-type="species" reg="clavata">clavata</tp:taxon-name-part></tp:taxon-name></italic> Zhou &amp; Chang, sp. nov. male. <bold>A</bold>. Pygofer and anal tube, dorsal view; <bold>B</bold>. Male genitalia, left view; <bold>C</bold>. Pygofer and gonostyli, ventral view; <bold>D</bold>. Apex of aedeagus and phallobase, dorsal view; <bold>E</bold>. Aedeagus, left view; <bold>F</bold>. Aedeagus, right view; <bold>G</bold>. Apex of aedeagus and phallobase, ventral view. Abbreviations: <abbrev xmlns:xlink="http://www.w3.org/1999/xlink" xlink:title="aedeagus" xlink:type="simple">Aed</abbrev> = aedeagus, <abbrev xmlns:xlink="http://www.w3.org/1999/xlink" xlink:title="capitulum of gonostylus" xlink:type="simple">Cp</abbrev> = capitulum of gonostylus, <abbrev xmlns:xlink="http://www.w3.org/1999/xlink" xlink:title="hook-like process of gonostylus" xlink:type="simple">hpg</abbrev> = hook-like process of gonostylus, <abbrev xmlns:xlink="http://www.w3.org/1999/xlink" xlink:title="phallobase" xlink:type="simple">phb</abbrev> = phallobase, <abbrev xmlns:xlink="http://www.w3.org/1999/xlink" xlink:title="posterior margin of pygofer" xlink:type="simple">pmpg</abbrev> = posterior margin of pygofer. Scale bars: 0.5 <abbrev xmlns:xlink="http://www.w3.org/1999/xlink" xlink:title="millimetres" xlink:type="simple">mm</abbrev>.</p></caption><graphic xmlns:xlink="http://www.w3.org/1999/xlink" xlink:href="zookeys-1277-157_article-183491__-g003.jpg" id="oo_1595120.jpg" position="float" orientation="portrait" xlink:type="simple"><uri content-type="original_file" xlink:type="simple">https://binary.pensoft.net/fig/1595120</uri></graphic></fig><p>From <tp:taxon-name><tp:taxon-name-part taxon-name-part-type="tribe" reg="Laberiini">Laberiini</tp:taxon-name-part></tp:taxon-name> (<xref ref-type="bibr" rid="B24">Stroiński et al. 2022</xref>), the new tribe differs in possessing: 1) forewings steeply tectiform and without reticulate venation (Figs <xref ref-type="fig" rid="F1">1B</xref>, <xref ref-type="fig" rid="F2">2D</xref>) (vs weakly tectiform, broad, and reticulate in <tp:taxon-name><tp:taxon-name-part taxon-name-part-type="tribe" reg="Laberiini">Laberiini</tp:taxon-name-part></tp:taxon-name>); 2) hind tibiae without lateral teeth (Fig. <xref ref-type="fig" rid="F2">2G</xref>) (vs hind tibiae bearing 5–7 lateral spines); 3) anterior connective lamina of gonapophyses VIII with two well-defined rows of apical teeth (Fig. <xref ref-type="fig" rid="F4">4E</xref>) (vs a single row of teeth along the apical and lateral margins).</p><fig id="F4" position="float" orientation="portrait"><object-id xmlns:xlink="http://www.w3.org/1999/xlink" content-type="doi" xlink:type="simple">10.3897/zookeys.1277.183491.figure4</object-id><object-id xmlns:xlink="http://www.w3.org/1999/xlink" content-type="arpha" xlink:type="simple">959F4274-FB51-52A6-BB3D-733C660AAD2E</object-id><label>Figure 4.</label><caption><p>Female genitalia of <italic><tp:taxon-name><tp:taxon-name-part taxon-name-part-type="genus" reg="Elibuca">Elibuca</tp:taxon-name-part> <tp:taxon-name-part taxon-name-part-type="species" reg="clavata">clavata</tp:taxon-name-part></tp:taxon-name></italic> Zhou &amp; Chang, sp. nov. <bold>A</bold>. Ventral view; <bold>B</bold>. Dorsal view; <bold>C</bold>. Lateral view; <bold>D</bold>. Posterior view; <bold>E</bold>. Gonapophyses VIII, lateral view; <bold>F</bold>. Gonapophyses IX, ventral view; <bold>G</bold>. Gonapophysis IX, lateral view; <bold>H</bold>. Gonoplac, lateral view. Abbreviations: <abbrev xmlns:xlink="http://www.w3.org/1999/xlink" xlink:title="anterior connective lamina of gonapophysis VIII" xlink:type="simple">ACL</abbrev> = anterior connective lamina of gonapophysis VIII, <abbrev xmlns:xlink="http://www.w3.org/1999/xlink" xlink:title="endogonocoxal process" xlink:type="simple">GxP</abbrev> = endogonocoxal process, <abbrev xmlns:xlink="http://www.w3.org/1999/xlink" xlink:title="lateral field of posterior connective lamina of gonapophysis IX" xlink:type="simple">lf</abbrev> = lateral field of posterior connective lamina of gonapophysis IX, <abbrev xmlns:xlink="http://www.w3.org/1999/xlink" xlink:title="posterior ventral lobe" xlink:type="simple">pvb</abbrev> = posterior ventral lobe, <abbrev xmlns:xlink="http://www.w3.org/1999/xlink" xlink:title="sublateral field of posterior connective lamina of gonapophysis IX" xlink:type="simple">slf</abbrev> = sublateral field of posterior connective lamina of gonapophysis IX. Scale bars: 0.5 <abbrev xmlns:xlink="http://www.w3.org/1999/xlink" xlink:title="millimetres" xlink:type="simple">mm</abbrev>.</p></caption><graphic xmlns:xlink="http://www.w3.org/1999/xlink" xlink:href="zookeys-1277-157_article-183491__-g004.jpg" id="oo_1595121.jpg" position="float" orientation="portrait" xlink:type="simple"><uri content-type="original_file" xlink:type="simple">https://binary.pensoft.net/fig/1595121</uri></graphic></fig><p>From <tp:taxon-name><tp:taxon-name-part taxon-name-part-type="tribe" reg="Parathisciini">Parathisciini</tp:taxon-name-part></tp:taxon-name> (<xref ref-type="bibr" rid="B14">Gnezdilov 2013</xref>), the new tribe may be separated by:1) forewing transparent with simple venation (Fig. <xref ref-type="fig" rid="F1">1B</xref>) (vs forewing opaque, with distinct reticulate venation); 2) phallobase elongate and reaching or approaching the apex of the aedeagus (Fig. <xref ref-type="fig" rid="F3">3E</xref>) (vs phallobase short, not reaching the apex).</p><p>Finally, the new tribe shows some superficial similarity to <tp:taxon-name><tp:taxon-name-part taxon-name-part-type="tribe" reg="Bucini">Bucini</tp:taxon-name-part></tp:taxon-name> but differs by: 1) forewing with a distinct nodal line and subapical line forming well-delimited subapical and apical cells, and without transverse veinlets <italic>cup</italic>–(<italic>pcu+a1</italic>) distally on the clavus (Fig. <xref ref-type="fig" rid="F2">2D</xref>) (vs forewing lacking nodal and subapical lines); 2) hind tibiae without lateral spine (Fig. <xref ref-type="fig" rid="F2">2G</xref>) (vs hind tibiae with one lateral spine); 3) gonostyli with a hooked process near the base of the capitular neck, capitulum lacking a plate-shaped tooth (Fig. <xref ref-type="fig" rid="F3">3B</xref>) (vs gonostyli without a hooked process and capitulum bearing a plate-shaped tooth); 4) posterior connective lamina of gonapophyses IX (second valvula) rod-like and slender (Fig. <xref ref-type="fig" rid="F4">4F</xref>) (vs second valvula triangular with a more developed posterior connective lamina).</p></tp:treatment-sec><tp:treatment-sec sec-type="Description"><title>Description.</title><p>Head (Fig. <xref ref-type="fig" rid="F2">2A</xref>) projected in front of eyes, narrower than thorax. Vertex broad or long. Frons with median carina (Fig. <xref ref-type="fig" rid="F2">2C</xref>). Rostrum (Fig. <xref ref-type="fig" rid="F2">2C</xref>) short, just reaching or exceeding the middle coxae. Pronotum and mesonotum both tricarinate (Fig. <xref ref-type="fig" rid="F2">2A</xref>). Forewings (Figs <xref ref-type="fig" rid="F1">1B</xref>, <xref ref-type="fig" rid="F2">2D</xref>) translucent, well surpassing the abdomen, laterally compressed, subparallel to body; with costal area lacking transverse veins, ScP+R and CuA forked before fusion of Pcu+A1, MP simple to nodal line level, with distinct nodal line and subapical line, clavus with weak tranverse veins between CuP and Pcu. Hind wings (Fig. <xref ref-type="fig" rid="F2">2E</xref>) inconspicuously trilobed, nocked near apex of CuA and Pcu; CuA single, with a transverse veins between <italic>cup</italic>–<italic>pcu</italic>. Hind tibiae (Fig. <xref ref-type="fig" rid="F2">2F, G</xref>) without lateral spine, with asymmetrical apical spinulation; 2<sup>nd</sup> metatarsus with symmetrical apical spinulation. Hind wings with a transverse crossvein on each side of ScP+R; A1 not reaching posterior margin (Fig. <xref ref-type="fig" rid="F2">2E</xref>). Male genitalia with gonostyli hooked process near base of neck in capitulum (Fig. <xref ref-type="fig" rid="F3">3B, C</xref>); phallobase (Fig. <xref ref-type="fig" rid="F3">3E, F</xref>) slightly recurved, well-developed, approaching or reaching the apex of the aedeagus. Female genitalia (Fig. <xref ref-type="fig" rid="F4">4A, D</xref>) rounded, anal style very long (Fig. <xref ref-type="fig" rid="F4">4C</xref>), anterior connective lamina of gonapophysis VIII (Fig. <xref ref-type="fig" rid="F4">4D</xref>) symmetrical; posterior connective lamina of gonapophysis IX (Fig. <xref ref-type="fig" rid="F4">4F</xref>) symmetrical and slender, rod-liked; gonoplacs (Fig. <xref ref-type="fig" rid="F4">4C, H</xref>) rounded, without marginal teeth.</p></tp:treatment-sec><ref-list><ref id="B14"><mixed-citation xmlns:xlink="http://www.w3.org/1999/xlink" xlink:type="simple">Gnezdilov VM (2013) Contribution to the taxonomy of the family <tp:taxon-name><tp:taxon-name-part taxon-name-part-type="family">Tropiduchidae</tp:taxon-name-part></tp:taxon-name> Stål (<tp:taxon-name><tp:taxon-name-part taxon-name-part-type="order">Hemiptera</tp:taxon-name-part></tp:taxon-name>, <tp:taxon-name><tp:taxon-name-part taxon-name-part-type="superfamily">Fulgoroidea</tp:taxon-name-part></tp:taxon-name>) with description of two new tribes from Afrotropical Region. Deutsche Entomologische Zeitschrift 60(2): 179–191.</mixed-citation></ref><ref id="B15"><mixed-citation xmlns:xlink="http://www.w3.org/1999/xlink" xlink:type="simple">Gnezdilov VM, Bartlett CR, Bourgoin T (2016) A new tribe of <tp:taxon-name><tp:taxon-name-part taxon-name-part-type="family">Tropiduchidae</tp:taxon-name-part></tp:taxon-name> (<tp:taxon-name><tp:taxon-name-part taxon-name-part-type="order">Hemiptera</tp:taxon-name-part></tp:taxon-name>: <tp:taxon-name><tp:taxon-name-part taxon-name-part-type="superfamily">Fulgoroidea</tp:taxon-name-part></tp:taxon-name>) with revision of the genus <italic><tp:taxon-name><tp:taxon-name-part taxon-name-part-type="genus">Buca</tp:taxon-name-part></tp:taxon-name></italic> and description of asymmetric hind leg spinulation. Florida Entomologist 99(3): 406–416. <ext-link xlink:href="10.1653/024.099.0311" ext-link-type="doi" xlink:type="simple">https://doi.org/10.1653/024.099.0311</ext-link></mixed-citation></ref><ref id="B26"><mixed-citation xmlns:xlink="http://www.w3.org/1999/xlink" xlink:type="simple">Wang ML, Stroiński A, Bourgoin T, Zhang YL (2015) A new Asian genus of the tribe <tp:taxon-name><tp:taxon-name-part taxon-name-part-type="tribe">Elicini</tp:taxon-name-part></tp:taxon-name> (<tp:taxon-name><tp:taxon-name-part taxon-name-part-type="order">Hemiptera</tp:taxon-name-part></tp:taxon-name>: <tp:taxon-name><tp:taxon-name-part taxon-name-part-type="infraorder">Fulgoromorpha</tp:taxon-name-part></tp:taxon-name>: <tp:taxon-name><tp:taxon-name-part taxon-name-part-type="family">Tropiduchidae</tp:taxon-name-part></tp:taxon-name>) with two new species from Vietnam. Zootaxa 4018(4): 563. <ext-link xlink:href="10.11646/zootaxa.4018.4.5" ext-link-type="doi" xlink:type="simple">https://doi.org/10.11646/zootaxa.4018.4.5</ext-link></mixed-citation></ref><ref id="B24"><mixed-citation xmlns:xlink="http://www.w3.org/1999/xlink" xlink:type="simple">Stroiński A, Bourgoin T, Szwedo J (2022) <tp:taxon-name><tp:taxon-name-part taxon-name-part-type="tribe">Laberiini</tp:taxon-name-part></tp:taxon-name>, a new tribe of <tp:taxon-name><tp:taxon-name-part taxon-name-part-type="family">Tropiduchidae</tp:taxon-name-part></tp:taxon-name> planthoppers from Madagascar (<tp:taxon-name><tp:taxon-name-part taxon-name-part-type="order">Hemiptera</tp:taxon-name-part></tp:taxon-name>: <tp:taxon-name><tp:taxon-name-part taxon-name-part-type="superfamily">Fulgoroidea</tp:taxon-name-part></tp:taxon-name>). European Journal of Taxonomy 0836: 23–54. <ext-link xlink:href="10.5852/ejt.2022.836.1913" ext-link-type="doi" xlink:type="simple">https://doi.org/10.5852/ejt.2022.836.1913</ext-link></mixed-citation></ref></ref-list></tp:taxon-treatment>
