# Supplementary material for: A new tribe of Elicinae Melichar, 1915 (Hemiptera, Tropiduchidae) with the description of a new genus and two new species from southern China
Source: Zookeys. 2026 Apr 15;1277:157–74. doi: 10.3897/zookeys.1277.183491 (PMC13103671; doi:10.3897/zookeys.1277.183491)
Supplement: XML Treatment for Elibuca [file zookeys.1277.183491-treatment2.xml]

<!DOCTYPE tp:taxon-treatment
  PUBLIC "-//TaxonX//DTD Taxonomic Treatment Publishing DTD v0 20100105//EN" "tax-treatment-NSO.dtd">
<tp:taxon-treatment xmlns:tp="http://www.plazi.org/taxpub"><tp:treatment-meta><kwd-group><label>Taxon classification</label><kwd>
                <named-content content-type="kingdom">Animalia</named-content>
              </kwd><kwd>
                <named-content content-type="order">Hemiptera</named-content>
              </kwd><kwd>
                <named-content content-type="family">Tropiduchidae</named-content>
              </kwd></kwd-group><mixed-citation publication-type="journal"><person-group><name><surname>Zhou</surname><given-names>Huan</given-names></name><name><surname>Bourgoin</surname><given-names>Thierry</given-names></name><name><surname>Chen</surname><given-names>Xiang-Sheng</given-names></name><name><surname>Long</surname><given-names>Jian-Kun</given-names></name><name><surname>Chang</surname><given-names>Zhi-Min</given-names></name></person-group><article-title>A new tribe of <tp:taxon-name><tp:taxon-name-part taxon-name-part-type="subfamily" reg="Elicinae">Elicinae</tp:taxon-name-part></tp:taxon-name> Melichar, 1915 (<tp:taxon-name><tp:taxon-name-part taxon-name-part-type="order" reg="Hemiptera">Hemiptera</tp:taxon-name-part></tp:taxon-name>, <tp:taxon-name><tp:taxon-name-part taxon-name-part-type="family" reg="Tropiduchidae">Tropiduchidae</tp:taxon-name-part></tp:taxon-name>) with the description of a new genus and two new species from southern China</article-title><source>Zookeys</source><day>15</day><month>04</month><year>2026</year><volume>1277</volume><fpage>157</fpage><lpage>174</lpage><pub-id pub-id-type="doi">10.3897/zookeys.1277.183491</pub-id></mixed-citation></tp:treatment-meta><tp:nomenclature><label>Genus</label><tp:taxon-name><object-id xmlns:xlink="http://www.w3.org/1999/xlink" content-type="arpha" xlink:type="simple">61EFBA41-E043-54C0-828F-9E993C4CE486</object-id>
                    		<tp:taxon-name-part taxon-name-part-type="genus" reg="Elibuca">Elibuca</tp:taxon-name-part>
                    	
                    		<object-id xmlns:xlink="http://www.w3.org/1999/xlink" content-type="zoobank" xlink:type="simple">https://zoobank.org/1489B3A6-AEF2-4242-9B21-17D49A138081</object-id>
                    	</tp:taxon-name><tp:taxon-authority>Zhou &amp; Chang</tp:taxon-authority><tp:taxon-status xmlns:xlink="http://www.w3.org/1999/xlink" xlink:type="simple">gen. nov.</tp:taxon-status></tp:nomenclature><tp:treatment-sec sec-type="Type species"><title>Type species.</title><p><italic><tp:taxon-name><tp:taxon-name-part taxon-name-part-type="genus" reg="Elibuca">Elibuca</tp:taxon-name-part> <tp:taxon-name-part taxon-name-part-type="species" reg="clavata">clavata</tp:taxon-name-part></tp:taxon-name></italic> Zhou &amp; Chang, sp. nov., here designated.</p></tp:treatment-sec><tp:treatment-sec sec-type="Etymology"><title>Etymology.</title><p>Arbitrary combination of the generic names <italic><tp:taxon-name><tp:taxon-name-part taxon-name-part-type="genus" reg="Elica">Elica</tp:taxon-name-part></tp:taxon-name></italic> Walker, 1857 and <italic><tp:taxon-name><tp:taxon-name-part taxon-name-part-type="genus" reg="Buca">Buca</tp:taxon-name-part></tp:taxon-name></italic> Walker, 1857, referring to the tribes <tp:taxon-name><tp:taxon-name-part taxon-name-part-type="tribe" reg="Elicini">Elicini</tp:taxon-name-part></tp:taxon-name> Melichar, 1915, and <tp:taxon-name><tp:taxon-name-part taxon-name-part-type="tribe" reg="Bucini">Bucini</tp:taxon-name-part></tp:taxon-name> Gnezdilov, Bartlett &amp; Bourgoin, 2016, to which these genera belong. The name is formed for convenience and euphony only and does not imply any phylogenetic relationship with either tribe at this stage. The gender is feminine.</p></tp:treatment-sec><tp:treatment-sec sec-type="Description"><title>Description.</title><p>Body medium-sized (body length: 7.3–7.7 <abbrev xmlns:xlink="http://www.w3.org/1999/xlink" xlink:title="millimetres" xlink:type="simple">mm</abbrev>).</p><p><bold><italic>Head and thorax</italic></bold>. Head including eyes distinctly narrower than pronotum (Figs <xref ref-type="fig" rid="F2">2A</xref>, <xref ref-type="fig" rid="F5">5A</xref>). Vertex (Figs <xref ref-type="fig" rid="F2">2A</xref>, <xref ref-type="fig" rid="F5">5A</xref>) irregularly quadrangular, shorter in middle than width in dorsal view, disc of vertex depressed, with or without median carina; anterior margin angularly produced before eyes; posterior margin concavely arched; lateral margins parallel. Frons (Figs <xref ref-type="fig" rid="F2">2C</xref>, <xref ref-type="fig" rid="F5">5C</xref>) irregularly hexagonal, longer than maximum width, with median carinate, maximum width above level of antenna; frontoclypeal suture nearly straight. Clypeus (Figs <xref ref-type="fig" rid="F2">2C</xref>, <xref ref-type="fig" rid="F5">5C</xref>) triangular, length distinctly exceeding width, with median carina but without lateral carina. Rostrum (Figs <xref ref-type="fig" rid="F2">2C</xref>, <xref ref-type="fig" rid="F5">5C</xref>) short, just reaching middle coxae. Pronotum (Figs <xref ref-type="fig" rid="F2">2A</xref>, <xref ref-type="fig" rid="F5">5A</xref>) tricarinate, with stout median carina and lateral carinae present; posterior margin concavely arched, wider than long. Mesonotum (Figs <xref ref-type="fig" rid="F2">2A</xref>, <xref ref-type="fig" rid="F5">5A</xref>) tricarinate; median carina straight, reaching to mesoscutellum; lateral carinae curving towards median carina; rhombic, with the length and width nearly subequal. Forewing (Figs <xref ref-type="fig" rid="F2">2D</xref>, <xref ref-type="fig" rid="F5">5D</xref>) translucent and oval, more than 2.00 times as long as maximum width; anterior and posterior margins nearly parallel; basal cell medium-sized; costal area present without crossveins; ScP+R vein forked, ScP+RA bifurate before nodal line; MP simple, reaching to nodal line; CuA bifurcated near basal region; CuP simple, reaching near apical margin; Pcu and A1 uniting before clavus; clavus with 1–2 transverse veins between CuP and Pcu, without transverse vein <italic>cup</italic>-(<italic>pcu+a1</italic>) in distal position, with distinct nodal line and subapical line, forming 8–9 subapical cells and 11–13 apical cells. Hind wings (Figs <xref ref-type="fig" rid="F2">2E</xref>, <xref ref-type="fig" rid="F5">5E</xref>) triangular, inconspicuously trilobed; ScP+R forked near apical margin; MP forked into branches, with a partially visible vein extending from the wing margin and abbreviating in the medial area near CuA; CuA single; CuP forked near apical margin, with a transverse vein between CuP and Pcu; A1 single, evanescing before reaching external margin. Hind tibiae (Figs <xref ref-type="fig" rid="F2">2F</xref>, <xref ref-type="fig" rid="F2">2G</xref>, <xref ref-type="fig" rid="F5">5F</xref>, <xref ref-type="fig" rid="F5">5G</xref>) without lateral spine, with 1 latero-apical spine and row of 5–6 intermediate spines; first metatarsomere with 2 latero-apical spines and row of 5–6 intermediate spines between them; 2<sup>nd</sup> metatarsus with two symmetrical apical spines and a median lobe between them.</p><fig id="F5" position="float" orientation="portrait"><object-id xmlns:xlink="http://www.w3.org/1999/xlink" content-type="doi" xlink:type="simple">10.3897/zookeys.1277.183491.figure5</object-id><object-id xmlns:xlink="http://www.w3.org/1999/xlink" content-type="arpha" xlink:type="simple">D492BF42-4491-514C-A7ED-EA5B1C9339D2</object-id><label>Figure 5.</label><caption><p><italic><tp:taxon-name><tp:taxon-name-part taxon-name-part-type="genus" reg="Elibuca">Elibuca</tp:taxon-name-part> <tp:taxon-name-part taxon-name-part-type="species" reg="lobata">lobata</tp:taxon-name-part></tp:taxon-name></italic> Zhou &amp; Chang, sp. nov. male. <bold>A</bold>. Head and thorax, dorsal view; <bold>B</bold>. Head and thorax, left view; <bold>C</bold>. Head and thorax, ventral view; <bold>D</bold>. Forewing; <bold>E</bold>. Hind wing; <bold>F</bold>. Apex of metatibia and metatarsus, dorsal view; <bold>G</bold>. Apex of metatibia and metatarsomeres, ventral view; <bold>H</bold>. Male genitalia, ventral view. Scale bars: 1 <abbrev xmlns:xlink="http://www.w3.org/1999/xlink" xlink:title="millimetres" xlink:type="simple">mm</abbrev>.</p></caption><graphic xmlns:xlink="http://www.w3.org/1999/xlink" xlink:href="zookeys-1277-157_article-183491__-g005.jpg" id="oo_1595122.jpg" position="float" orientation="portrait" xlink:type="simple"><uri content-type="original_file" xlink:type="simple">https://binary.pensoft.net/fig/1595122</uri></graphic></fig><p><bold><italic>Male genitalia</italic></bold>. Anal tube (Figs <xref ref-type="fig" rid="F3">3A</xref>, <xref ref-type="fig" rid="F6">6A</xref>) symmetrical, oblong, longer in middle than base; anal style elongate, far exceeding apex of the anal tube in dorsal view. Pygofer (Figs <xref ref-type="fig" rid="F3">3B</xref>, <xref ref-type="fig" rid="F6">6B</xref>) bilaterally symmetrical, irregularly trapezoidal in lateral view, concave on posterior margin in ventral view. Gonostyli (Figs <xref ref-type="fig" rid="F3">3B</xref>, <xref ref-type="fig" rid="F6">6B</xref>) symmetrical, irregularly elliptic, fused at base in ventral view, with a hooked process near base of neck in capitulum. Capitulum of gonostyli long, apically narrowing. Phallobase (Figs <xref ref-type="fig" rid="F3">3E</xref>, <xref ref-type="fig" rid="F6">6E</xref>) symmetrical, tube-liked, basally fused, extending beyond middle length of aedeagus or nearly to aedeagal apex. Aedeagus (Figs <xref ref-type="fig" rid="F3">3D–G</xref>, <xref ref-type="fig" rid="F6">6D–G</xref>) bilaterally symmetrical, tubular, medially connected by thin membranous layer in dorsal view, with a median depression bearing paired processes in ventral view.</p><fig id="F6" position="float" orientation="portrait"><object-id xmlns:xlink="http://www.w3.org/1999/xlink" content-type="doi" xlink:type="simple">10.3897/zookeys.1277.183491.figure6</object-id><object-id xmlns:xlink="http://www.w3.org/1999/xlink" content-type="arpha" xlink:type="simple">78642324-9F60-5274-B024-CE93CEF95477</object-id><label>Figure 6.</label><caption><p><italic><tp:taxon-name><tp:taxon-name-part taxon-name-part-type="genus" reg="Elibuca">Elibuca</tp:taxon-name-part> <tp:taxon-name-part taxon-name-part-type="species" reg="lobata">lobata</tp:taxon-name-part></tp:taxon-name></italic> Zhou &amp; Chang, sp. nov. male. <bold>A</bold>. Pygofer and anal tube, dorsal view; <bold>B</bold>. Male genitalia, left view; <bold>C</bold>. Pygofer and gonostyli, ventral view; <bold>D</bold>. Apex of aedeagus and phallobase, dorsal view; <bold>E</bold>. Aedeagus, left view; <bold>F</bold>. Aedeagus, right view; <bold>G</bold>. Apex of aedeagus and phallobase, ventral view. Abbreviations: <abbrev xmlns:xlink="http://www.w3.org/1999/xlink" xlink:title="aedeagus" xlink:type="simple">Aed</abbrev> = aedeagus, <abbrev xmlns:xlink="http://www.w3.org/1999/xlink" xlink:title="capitulum of gonostylus" xlink:type="simple">Cp</abbrev> = capitulum of gonostylus, <abbrev xmlns:xlink="http://www.w3.org/1999/xlink" xlink:title="hook-like process of gonostylus" xlink:type="simple">hpg</abbrev> = hook-like process of gonostylus, <abbrev xmlns:xlink="http://www.w3.org/1999/xlink" xlink:title="phallobase" xlink:type="simple">phb</abbrev> = phallobase, <abbrev xmlns:xlink="http://www.w3.org/1999/xlink" xlink:title="posterior margin of pygofer" xlink:type="simple">pmpg</abbrev> = posterior margin of pygofer. Scale bars: 0.5 <abbrev xmlns:xlink="http://www.w3.org/1999/xlink" xlink:title="millimetres" xlink:type="simple">mm</abbrev>.</p></caption><graphic xmlns:xlink="http://www.w3.org/1999/xlink" xlink:href="zookeys-1277-157_article-183491__-g006.jpg" id="oo_1595123.jpg" position="float" orientation="portrait" xlink:type="simple"><uri content-type="original_file" xlink:type="simple">https://binary.pensoft.net/fig/1595123</uri></graphic></fig><p><bold><italic>Female genitalia</italic></bold>. Genitalia bilaterally symmetrical (Figs <xref ref-type="fig" rid="F4">4A</xref>, <xref ref-type="fig" rid="F7">7A</xref>). Anal tube (Figs <xref ref-type="fig" rid="F4">4B</xref>, <xref ref-type="fig" rid="F7">7B</xref>) symmetrical, very short; anal style conspicuously long, exceeding apex of anal tube. Gonapophyses VIII (first valvula) (Figs <xref ref-type="fig" rid="F4">4E</xref>, <xref ref-type="fig" rid="F7">7E</xref>) broad, slightly longer than wide; endogonocoxal lobe not obvious. Anterior connective lamina of gonapophyses VIII broad, sclerotized at apex, with two distinct rows of teeth on apical margin; endogonocoxal process developed. Gonapophyses IX (second valvula) (Figs <xref ref-type="fig" rid="F4">4F</xref>, <xref ref-type="fig" rid="F7">7F</xref>) bilaterally symmetrical. Posterior connective lamina of Gonapophyses IX somewhat sclerotized, rod-like, and slender, without obvious median field. Gonoplacs (third valvula) (Figs <xref ref-type="fig" rid="F4">4H</xref>, <xref ref-type="fig" rid="F7">7H</xref>) broad, membranous, subcircular, without marginal teeth.</p><fig id="F7" position="float" orientation="portrait"><object-id xmlns:xlink="http://www.w3.org/1999/xlink" content-type="doi" xlink:type="simple">10.3897/zookeys.1277.183491.figure7</object-id><object-id xmlns:xlink="http://www.w3.org/1999/xlink" content-type="arpha" xlink:type="simple">55E75E50-0721-5732-AC2E-AC17F529D1FA</object-id><label>Figure 7.</label><caption><p>Female genitalia of <italic><tp:taxon-name><tp:taxon-name-part taxon-name-part-type="genus" reg="Elibuca">Elibuca</tp:taxon-name-part> <tp:taxon-name-part taxon-name-part-type="species" reg="lobata">lobata</tp:taxon-name-part></tp:taxon-name></italic> Zhou &amp; Chang, sp. nov. <bold>A, D</bold>. Ventral view; <bold>B</bold>. Dorsal view; <bold>C</bold>. Lateral view; <bold>E</bold>. Gonapophysis VIII, lateral view; <bold>F</bold>. Gonapophyses IX, ventral view; <bold>G</bold>. Gonapophysis IX, lateral view; <bold>H</bold>. Gonoplac, lateral view. Abbreviations: <abbrev xmlns:xlink="http://www.w3.org/1999/xlink" xlink:title="anterior connective lamina of gonapophysis VIII" xlink:type="simple">ACL</abbrev> = anterior connective lamina of gonapophysis VIII, <abbrev xmlns:xlink="http://www.w3.org/1999/xlink" xlink:title="endogonocoxal process" xlink:type="simple">GxP</abbrev> = endogonocoxal process, <abbrev xmlns:xlink="http://www.w3.org/1999/xlink" xlink:title="lateral field of posterior connective lamina of gonapophysis IX" xlink:type="simple">lf</abbrev> = lateral field of posterior connective lamina of gonapophysis IX, <abbrev xmlns:xlink="http://www.w3.org/1999/xlink" xlink:title="posterior ventral lobe" xlink:type="simple">pvb</abbrev> = posterior ventral lobe, <abbrev xmlns:xlink="http://www.w3.org/1999/xlink" xlink:title="sublateral field of posterior connective lamina of gonapophysis IX" xlink:type="simple">slf</abbrev> = sublateral field of posterior connective lamina of gonapophysis IX. Scale bars: 0.5 <abbrev xmlns:xlink="http://www.w3.org/1999/xlink" xlink:title="millimetres" xlink:type="simple">mm</abbrev>.</p></caption><graphic xmlns:xlink="http://www.w3.org/1999/xlink" xlink:href="zookeys-1277-157_article-183491__-g007.jpg" id="oo_1595124.jpg" position="float" orientation="portrait" xlink:type="simple"><uri content-type="original_file" xlink:type="simple">https://binary.pensoft.net/fig/1595124</uri></graphic></fig></tp:treatment-sec><tp:treatment-sec sec-type="Host plant"><title>Host plant.</title><p>Unknown.</p></tp:treatment-sec><tp:treatment-sec sec-type="Distribution"><title>Distribution.</title><p>China (Guizhou, Hainan, Sichuan).</p></tp:treatment-sec><tp:treatment-sec><!--Section generated to contain objects referenced in tp:taxon-treatment.--><fig id="F2" position="float" orientation="portrait"><object-id xmlns:xlink="http://www.w3.org/1999/xlink" content-type="doi" xlink:type="simple">10.3897/zookeys.1277.183491.figure2</object-id><object-id xmlns:xlink="http://www.w3.org/1999/xlink" content-type="arpha" xlink:type="simple">25BB678F-5626-568F-B141-4F5F6321BD60</object-id><label>Figure 2.</label><caption><p><italic><tp:taxon-name><tp:taxon-name-part taxon-name-part-type="genus" reg="Elibuca">Elibuca</tp:taxon-name-part> <tp:taxon-name-part taxon-name-part-type="species" reg="clavata">clavata</tp:taxon-name-part></tp:taxon-name></italic> Zhou &amp; Chang, sp. nov. male. <bold>A</bold>. Head and thorax, dorsal view; <bold>B</bold>. Head and thorax, left view; <bold>C</bold>. Head and thorax, ventral view; <bold>D</bold>. Forewing; <bold>E</bold>. Hind wing; <bold>F</bold>. Apex of hind tibiae and metatarsomeres, dorsal view; <bold>G</bold>. Hind tibiae and metatarsus, ventral view; <bold>H</bold>. Male genitalia, ventral view. Abbreviations: in. spine = apical intermediate spines of tibiae; l-ap spine = latero-apical spines of tibiae; l-ap spine I = latero-apical spines of 1<sup>st</sup> metatarsomere; l-ap spine II = latero-apical spines of 2<sup>nd</sup> metatarsomere; lobe = ventral lobe of second metatarsomere. Scale bars: 1 <abbrev xmlns:xlink="http://www.w3.org/1999/xlink" xlink:title="millimetres" xlink:type="simple">mm</abbrev>.</p></caption><graphic xmlns:xlink="http://www.w3.org/1999/xlink" xlink:href="zookeys-1277-157_article-183491__-g002.jpg" id="oo_1595119.jpg" position="float" orientation="portrait" xlink:type="simple"><uri content-type="original_file" xlink:type="simple">https://binary.pensoft.net/fig/1595119</uri></graphic></fig><fig id="F3" position="float" orientation="portrait"><object-id xmlns:xlink="http://www.w3.org/1999/xlink" content-type="doi" xlink:type="simple">10.3897/zookeys.1277.183491.figure3</object-id><object-id xmlns:xlink="http://www.w3.org/1999/xlink" content-type="arpha" xlink:type="simple">2E1C570A-7BF5-552A-91A8-241BB6EA4D69</object-id><label>Figure 3.</label><caption><p><italic><tp:taxon-name><tp:taxon-name-part taxon-name-part-type="genus" reg="Elibuca">Elibuca</tp:taxon-name-part> <tp:taxon-name-part taxon-name-part-type="species" reg="clavata">clavata</tp:taxon-name-part></tp:taxon-name></italic> Zhou &amp; Chang, sp. nov. male. <bold>A</bold>. Pygofer and anal tube, dorsal view; <bold>B</bold>. Male genitalia, left view; <bold>C</bold>. Pygofer and gonostyli, ventral view; <bold>D</bold>. Apex of aedeagus and phallobase, dorsal view; <bold>E</bold>. Aedeagus, left view; <bold>F</bold>. Aedeagus, right view; <bold>G</bold>. Apex of aedeagus and phallobase, ventral view. Abbreviations: <abbrev xmlns:xlink="http://www.w3.org/1999/xlink" xlink:title="aedeagus" xlink:type="simple">Aed</abbrev> = aedeagus, <abbrev xmlns:xlink="http://www.w3.org/1999/xlink" xlink:title="capitulum of gonostylus" xlink:type="simple">Cp</abbrev> = capitulum of gonostylus, <abbrev xmlns:xlink="http://www.w3.org/1999/xlink" xlink:title="hook-like process of gonostylus" xlink:type="simple">hpg</abbrev> = hook-like process of gonostylus, <abbrev xmlns:xlink="http://www.w3.org/1999/xlink" xlink:title="phallobase" xlink:type="simple">phb</abbrev> = phallobase, <abbrev xmlns:xlink="http://www.w3.org/1999/xlink" xlink:title="posterior margin of pygofer" xlink:type="simple">pmpg</abbrev> = posterior margin of pygofer. Scale bars: 0.5 <abbrev xmlns:xlink="http://www.w3.org/1999/xlink" xlink:title="millimetres" xlink:type="simple">mm</abbrev>.</p></caption><graphic xmlns:xlink="http://www.w3.org/1999/xlink" xlink:href="zookeys-1277-157_article-183491__-g003.jpg" id="oo_1595120.jpg" position="float" orientation="portrait" xlink:type="simple"><uri content-type="original_file" xlink:type="simple">https://binary.pensoft.net/fig/1595120</uri></graphic></fig><fig id="F4" position="float" orientation="portrait"><object-id xmlns:xlink="http://www.w3.org/1999/xlink" content-type="doi" xlink:type="simple">10.3897/zookeys.1277.183491.figure4</object-id><object-id xmlns:xlink="http://www.w3.org/1999/xlink" content-type="arpha" xlink:type="simple">959F4274-FB51-52A6-BB3D-733C660AAD2E</object-id><label>Figure 4.</label><caption><p>Female genitalia of <italic><tp:taxon-name><tp:taxon-name-part taxon-name-part-type="genus" reg="Elibuca">Elibuca</tp:taxon-name-part> <tp:taxon-name-part taxon-name-part-type="species" reg="clavata">clavata</tp:taxon-name-part></tp:taxon-name></italic> Zhou &amp; Chang, sp. nov. <bold>A</bold>. Ventral view; <bold>B</bold>. Dorsal view; <bold>C</bold>. Lateral view; <bold>D</bold>. Posterior view; <bold>E</bold>. Gonapophyses VIII, lateral view; <bold>F</bold>. Gonapophyses IX, ventral view; <bold>G</bold>. Gonapophysis IX, lateral view; <bold>H</bold>. Gonoplac, lateral view. Abbreviations: <abbrev xmlns:xlink="http://www.w3.org/1999/xlink" xlink:title="anterior connective lamina of gonapophysis VIII" xlink:type="simple">ACL</abbrev> = anterior connective lamina of gonapophysis VIII, <abbrev xmlns:xlink="http://www.w3.org/1999/xlink" xlink:title="endogonocoxal process" xlink:type="simple">GxP</abbrev> = endogonocoxal process, <abbrev xmlns:xlink="http://www.w3.org/1999/xlink" xlink:title="lateral field of posterior connective lamina of gonapophysis IX" xlink:type="simple">lf</abbrev> = lateral field of posterior connective lamina of gonapophysis IX, <abbrev xmlns:xlink="http://www.w3.org/1999/xlink" xlink:title="posterior ventral lobe" xlink:type="simple">pvb</abbrev> = posterior ventral lobe, <abbrev xmlns:xlink="http://www.w3.org/1999/xlink" xlink:title="sublateral field of posterior connective lamina of gonapophysis IX" xlink:type="simple">slf</abbrev> = sublateral field of posterior connective lamina of gonapophysis IX. Scale bars: 0.5 <abbrev xmlns:xlink="http://www.w3.org/1999/xlink" xlink:title="millimetres" xlink:type="simple">mm</abbrev>.</p></caption><graphic xmlns:xlink="http://www.w3.org/1999/xlink" xlink:href="zookeys-1277-157_article-183491__-g004.jpg" id="oo_1595121.jpg" position="float" orientation="portrait" xlink:type="simple"><uri content-type="original_file" xlink:type="simple">https://binary.pensoft.net/fig/1595121</uri></graphic></fig></tp:treatment-sec></tp:taxon-treatment>
