# Supplementary material for: A new tribe of Elicinae Melichar, 1915 (Hemiptera, Tropiduchidae) with the description of a new genus and two new species from southern China
Source: Zookeys. 2026 Apr 15;1277:157–74. doi: 10.3897/zookeys.1277.183491 (PMC13103671; doi:10.3897/zookeys.1277.183491)
Supplement: XML Treatment for Elibuca clavata [file zookeys.1277.183491-treatment3.xml]

<!DOCTYPE tp:taxon-treatment
  PUBLIC "-//TaxonX//DTD Taxonomic Treatment Publishing DTD v0 20100105//EN" "tax-treatment-NSO.dtd">
<tp:taxon-treatment xmlns:tp="http://www.plazi.org/taxpub"><tp:treatment-meta><kwd-group><label>Taxon classification</label><kwd>
                <named-content content-type="kingdom">Animalia</named-content>
              </kwd><kwd>
                <named-content content-type="order">Hemiptera</named-content>
              </kwd><kwd>
                <named-content content-type="family">Tropiduchidae</named-content>
              </kwd></kwd-group><mixed-citation publication-type="journal"><person-group><name><surname>Zhou</surname><given-names>Huan</given-names></name><name><surname>Bourgoin</surname><given-names>Thierry</given-names></name><name><surname>Chen</surname><given-names>Xiang-Sheng</given-names></name><name><surname>Long</surname><given-names>Jian-Kun</given-names></name><name><surname>Chang</surname><given-names>Zhi-Min</given-names></name></person-group><article-title>A new tribe of <tp:taxon-name><tp:taxon-name-part taxon-name-part-type="subfamily" reg="Elicinae">Elicinae</tp:taxon-name-part></tp:taxon-name> Melichar, 1915 (<tp:taxon-name><tp:taxon-name-part taxon-name-part-type="order" reg="Hemiptera">Hemiptera</tp:taxon-name-part></tp:taxon-name>, <tp:taxon-name><tp:taxon-name-part taxon-name-part-type="family" reg="Tropiduchidae">Tropiduchidae</tp:taxon-name-part></tp:taxon-name>) with the description of a new genus and two new species from southern China</article-title><source>Zookeys</source><day>15</day><month>04</month><year>2026</year><volume>1277</volume><fpage>157</fpage><lpage>174</lpage><pub-id pub-id-type="doi">10.3897/zookeys.1277.183491</pub-id></mixed-citation></tp:treatment-meta><tp:nomenclature><tp:taxon-name><object-id xmlns:xlink="http://www.w3.org/1999/xlink" content-type="arpha" xlink:type="simple">62740C2B-FC71-5DA9-B24A-1DC0713A3FDC</object-id>
                    		<tp:taxon-name-part taxon-name-part-type="genus" reg="Elibuca">Elibuca</tp:taxon-name-part> <tp:taxon-name-part taxon-name-part-type="species" reg="clavata">clavata</tp:taxon-name-part>
                    	
                    		<object-id xmlns:xlink="http://www.w3.org/1999/xlink" content-type="zoobank" xlink:type="simple">https://zoobank.org/3309E3C0-E26C-41B0-9223-CC9BD920AC62</object-id>
                    	</tp:taxon-name><tp:taxon-authority>Zhou &amp; Chang</tp:taxon-authority><tp:taxon-status xmlns:xlink="http://www.w3.org/1999/xlink" xlink:type="simple">sp. nov.</tp:taxon-status><xref ref-type="fig" rid="F1">Figs 1A</xref><xref ref-type="fig" rid="F1">, 1B</xref><xref ref-type="fig" rid="F2">, 2A–H</xref><xref ref-type="fig" rid="F3">, 3A–G</xref><xref ref-type="fig" rid="F4">, 4A–H</xref></tp:nomenclature><tp:treatment-sec sec-type="Type material"><title>Type material.</title><p><bold><italic>Holotype</italic></bold>: • ♂, China Hainan Province, Lingshui Li and Miao Autonomous County, Diaoluoshan National Forest Park (<named-content xmlns:xlink="http://www.w3.org/1999/xlink" content-type="dwc:verbatimCoordinates" xlink:type="simple">18°39'57"N, 109°55'59"E</named-content>), 5 May 2021, N. Gong leg.; IEGU 181111. <bold><italic>Paratypes</italic></bold>: • 2♂♂, same data as holotype, 30 Apr. 2021, L. Zhang leg.; • 2♀♀, same data as holotype, 30 Apr. 2021, Y.-J. Sui leg.; IEGU 181112, IEGU 181113, IEGU 181121, IEGU 181122.</p></tp:treatment-sec><tp:treatment-sec sec-type="Description"><title>Description.</title><p><bold><italic>Measurements</italic></bold>. Body length (from apex of vertex to tip of fore wings): male 7.5–7.7 <abbrev xmlns:xlink="http://www.w3.org/1999/xlink" xlink:title="millimetres" xlink:type="simple">mm</abbrev> (<italic>N</italic> = 3), female 7.3–7.5 <abbrev xmlns:xlink="http://www.w3.org/1999/xlink" xlink:title="millimetres" xlink:type="simple">mm</abbrev> (<italic>N</italic> = 2).</p><p><bold><italic>Colouration</italic></bold>. General colour yellowish green (Fig. <xref ref-type="fig" rid="F1">1A</xref>). Vertex, pronotum and mesonotum tan to dark brown, along the median carina infuscate (Fig. <xref ref-type="fig" rid="F1">1A</xref>). Forewings transparent, pale yellow, slightly darkened near the inner margin (Fig. <xref ref-type="fig" rid="F2">2D</xref>). Hind wings transparent, pale-brown bands surrounding CuA, CuP, and A1 veins (Fig. <xref ref-type="fig" rid="F2">2E</xref>). Abdomen yellow (Fig. <xref ref-type="fig" rid="F1">1A</xref>).</p><p><bold><italic>Head and thorax</italic></bold>. Vertex (Fig. <xref ref-type="fig" rid="F2">2A</xref>) broader than long in the middle line (2.02: 1.00); disc distinctly depressed with 2 dark marks, with faint median carina, reaching to base 1/3 of vertex. Frons (Fig. <xref ref-type="fig" rid="F2">2C</xref>) longer than the maximum width (1.20: 1). Clypeus (Fig. <xref ref-type="fig" rid="F2">2C</xref>) triangular, with a faint median carina. Pronotum (Fig. <xref ref-type="fig" rid="F2">2A</xref>) anterior margin nearly straight, posterior margin concavely arched; lateral carinae converged with median carina; width wider than length at middle (3.06: 1.00) and length shorter than vertex at middle (1.00: 1.10); sunken pits present between median carina and lateral carinae. Mesonotum (Fig. <xref ref-type="fig" rid="F2">2A</xref>) with width and length at middle almost equal (1.01: 1.00) and longer than length of vertex and pronotum together (2.61: 1.00). Forewing (Fig. <xref ref-type="fig" rid="F2">2D</xref>) 2.21 times longer than its maximum width, with outer margin relatively broad. ScP+R vein forked near the base 1/6; CuA forked two branches in basal 1/4 before Pcu and A1 unite, Pcu and A1 uniting near middle of clavus, with 8 subapical cells and 12 apical cells. Hind wings (Fig. <xref ref-type="fig" rid="F2">2E</xref>) with venation relatively simple; venation as Fig. <xref ref-type="fig" rid="F2">2E</xref>.</p><p><bold><italic>Male genitalia</italic></bold>. Anal tube (Fig. <xref ref-type="fig" rid="F3">3A, B</xref>) irregularly elliptical, with the apical margin distinctly convex in dorsal view. Anal style very long, exceeding 1/3 of apex of anal tube. Pygofer (Fig. <xref ref-type="fig" rid="F3">3B</xref>) irregularly trapezoidal in lateral view, distinctly broad; dorsal margin inclining towards ventro-posterior margin; posterior margin with two weak projections in lateral view; in ventral view (Fig. <xref ref-type="fig" rid="F3">3C</xref>), posterior margin obviously concave. Gonostyli (Fig. <xref ref-type="fig" rid="F3">3B</xref>) irregularly elliptic, narrower at base and expanding at apex, distinctly longer than wide, with a stout, hooked process near base of capitulum, pointing to ventral margin; neck of capitulum stout. Phallobase (Fig. <xref ref-type="fig" rid="F3">3D–G</xref>) tubular; apex reaching to 2/3 of aedeagus in lateral view; apical part medially divided in dorsal view, with a deep median incision in ventral view. Aedeagus (Fig. <xref ref-type="fig" rid="F3">3E–G</xref>) slightly dorsally curved, enlarged and rounded at apex, with two clavate processes in ventral view, connected to left and right sides at base of median depression, and before with two slender clavate processes projecting and pointing to caudad.</p><p><bold><italic>Female genitalia</italic></bold>. Anal tube (Fig. <xref ref-type="fig" rid="F4">4B</xref>) short, shorter in middle than wide (1.00:3.43); anal style long and thin, 6.86 times longer in middle than anal tube, with base narrower. Gonapophyses VIII (Fig. <xref ref-type="fig" rid="F4">4C, E</xref>) broad, slightly longer than wide; endogomocoxal process membranaceous. Anterior connective lamina of gonapophyses VIII (Fig. <xref ref-type="fig" rid="F4">4C, E</xref>) of moderate width, with a proximal row with 5 smaller teeth and a distal row of 2 larger teeth on apical margin. Gonapophyses IX (second valvula) (Fig. <xref ref-type="fig" rid="F4">4F</xref>) elongate and slender; posterior ventral lobes and lateral and sublateral field of posterior connective lamina extended and slimmer. Posterior margin of sternite VII (Fig. <xref ref-type="fig" rid="F4">4D</xref>) slightly arched; anterior margin of sternite VII almost straight, with a very subtle concavity.</p></tp:treatment-sec><tp:treatment-sec sec-type="Host plant"><title>Host plant.</title><p>Unknown.</p></tp:treatment-sec><tp:treatment-sec sec-type="Etymology"><title>Etymology.</title><p>The species name is derived from the Latin word <italic>clavata</italic>, referring to the two clavate processes in the aedeagus.</p></tp:treatment-sec><tp:treatment-sec sec-type="Distribution"><title>Distribution.</title><p>Known only from the type locality.</p></tp:treatment-sec><tp:treatment-sec><!--Section generated to contain objects referenced in tp:taxon-treatment.--><fig id="F1" position="float" orientation="portrait"><object-id xmlns:xlink="http://www.w3.org/1999/xlink" content-type="doi" xlink:type="simple">10.3897/zookeys.1277.183491.figure1</object-id><object-id xmlns:xlink="http://www.w3.org/1999/xlink" content-type="arpha" xlink:type="simple">4E2B073D-ADFE-5EC0-B4C3-DFF78BBBE1F7</object-id><label>Figure 1.</label><caption><p>Male habitus of <italic><tp:taxon-name><tp:taxon-name-part taxon-name-part-type="genus" reg="Elibuca">Elibuca</tp:taxon-name-part></tp:taxon-name></italic> species. <bold>A, B</bold>. <italic><tp:taxon-name><tp:taxon-name-part taxon-name-part-type="genus" reg="Elibuca">Elibuca</tp:taxon-name-part> <tp:taxon-name-part taxon-name-part-type="species" reg="clavata">clavata</tp:taxon-name-part></tp:taxon-name></italic> Zhou &amp; Chang, sp. nov.; <bold>C, D</bold>. <italic><tp:taxon-name><tp:taxon-name-part taxon-name-part-type="genus" reg="Elibuca">Elibuca</tp:taxon-name-part> <tp:taxon-name-part taxon-name-part-type="species" reg="lobata">lobata</tp:taxon-name-part></tp:taxon-name></italic> Zhou &amp; Chang, sp. nov.; <bold>A, C</bold>. Dorsal view; <bold>B, D</bold>. Lateral view. Scale bars: 1 <abbrev xmlns:xlink="http://www.w3.org/1999/xlink" xlink:title="millimetres" xlink:type="simple">mm</abbrev>.</p></caption><graphic xmlns:xlink="http://www.w3.org/1999/xlink" xlink:href="zookeys-1277-157_article-183491__-g001.jpg" id="oo_1595118.jpg" position="float" orientation="portrait" xlink:type="simple"><uri content-type="original_file" xlink:type="simple">https://binary.pensoft.net/fig/1595118</uri></graphic></fig><fig id="F2" position="float" orientation="portrait"><object-id xmlns:xlink="http://www.w3.org/1999/xlink" content-type="doi" xlink:type="simple">10.3897/zookeys.1277.183491.figure2</object-id><object-id xmlns:xlink="http://www.w3.org/1999/xlink" content-type="arpha" xlink:type="simple">25BB678F-5626-568F-B141-4F5F6321BD60</object-id><label>Figure 2.</label><caption><p><italic><tp:taxon-name><tp:taxon-name-part taxon-name-part-type="genus" reg="Elibuca">Elibuca</tp:taxon-name-part> <tp:taxon-name-part taxon-name-part-type="species" reg="clavata">clavata</tp:taxon-name-part></tp:taxon-name></italic> Zhou &amp; Chang, sp. nov. male. <bold>A</bold>. Head and thorax, dorsal view; <bold>B</bold>. Head and thorax, left view; <bold>C</bold>. Head and thorax, ventral view; <bold>D</bold>. Forewing; <bold>E</bold>. Hind wing; <bold>F</bold>. Apex of hind tibiae and metatarsomeres, dorsal view; <bold>G</bold>. Hind tibiae and metatarsus, ventral view; <bold>H</bold>. Male genitalia, ventral view. Abbreviations: in. spine = apical intermediate spines of tibiae; l-ap spine = latero-apical spines of tibiae; l-ap spine I = latero-apical spines of 1<sup>st</sup> metatarsomere; l-ap spine II = latero-apical spines of 2<sup>nd</sup> metatarsomere; lobe = ventral lobe of second metatarsomere. Scale bars: 1 <abbrev xmlns:xlink="http://www.w3.org/1999/xlink" xlink:title="millimetres" xlink:type="simple">mm</abbrev>.</p></caption><graphic xmlns:xlink="http://www.w3.org/1999/xlink" xlink:href="zookeys-1277-157_article-183491__-g002.jpg" id="oo_1595119.jpg" position="float" orientation="portrait" xlink:type="simple"><uri content-type="original_file" xlink:type="simple">https://binary.pensoft.net/fig/1595119</uri></graphic></fig><fig id="F3" position="float" orientation="portrait"><object-id xmlns:xlink="http://www.w3.org/1999/xlink" content-type="doi" xlink:type="simple">10.3897/zookeys.1277.183491.figure3</object-id><object-id xmlns:xlink="http://www.w3.org/1999/xlink" content-type="arpha" xlink:type="simple">2E1C570A-7BF5-552A-91A8-241BB6EA4D69</object-id><label>Figure 3.</label><caption><p><italic><tp:taxon-name><tp:taxon-name-part taxon-name-part-type="genus" reg="Elibuca">Elibuca</tp:taxon-name-part> <tp:taxon-name-part taxon-name-part-type="species" reg="clavata">clavata</tp:taxon-name-part></tp:taxon-name></italic> Zhou &amp; Chang, sp. nov. male. <bold>A</bold>. Pygofer and anal tube, dorsal view; <bold>B</bold>. Male genitalia, left view; <bold>C</bold>. Pygofer and gonostyli, ventral view; <bold>D</bold>. Apex of aedeagus and phallobase, dorsal view; <bold>E</bold>. Aedeagus, left view; <bold>F</bold>. Aedeagus, right view; <bold>G</bold>. Apex of aedeagus and phallobase, ventral view. Abbreviations: <abbrev xmlns:xlink="http://www.w3.org/1999/xlink" xlink:title="aedeagus" xlink:type="simple">Aed</abbrev> = aedeagus, <abbrev xmlns:xlink="http://www.w3.org/1999/xlink" xlink:title="capitulum of gonostylus" xlink:type="simple">Cp</abbrev> = capitulum of gonostylus, <abbrev xmlns:xlink="http://www.w3.org/1999/xlink" xlink:title="hook-like process of gonostylus" xlink:type="simple">hpg</abbrev> = hook-like process of gonostylus, <abbrev xmlns:xlink="http://www.w3.org/1999/xlink" xlink:title="phallobase" xlink:type="simple">phb</abbrev> = phallobase, <abbrev xmlns:xlink="http://www.w3.org/1999/xlink" xlink:title="posterior margin of pygofer" xlink:type="simple">pmpg</abbrev> = posterior margin of pygofer. Scale bars: 0.5 <abbrev xmlns:xlink="http://www.w3.org/1999/xlink" xlink:title="millimetres" xlink:type="simple">mm</abbrev>.</p></caption><graphic xmlns:xlink="http://www.w3.org/1999/xlink" xlink:href="zookeys-1277-157_article-183491__-g003.jpg" id="oo_1595120.jpg" position="float" orientation="portrait" xlink:type="simple"><uri content-type="original_file" xlink:type="simple">https://binary.pensoft.net/fig/1595120</uri></graphic></fig><fig id="F4" position="float" orientation="portrait"><object-id xmlns:xlink="http://www.w3.org/1999/xlink" content-type="doi" xlink:type="simple">10.3897/zookeys.1277.183491.figure4</object-id><object-id xmlns:xlink="http://www.w3.org/1999/xlink" content-type="arpha" xlink:type="simple">959F4274-FB51-52A6-BB3D-733C660AAD2E</object-id><label>Figure 4.</label><caption><p>Female genitalia of <italic><tp:taxon-name><tp:taxon-name-part taxon-name-part-type="genus" reg="Elibuca">Elibuca</tp:taxon-name-part> <tp:taxon-name-part taxon-name-part-type="species" reg="clavata">clavata</tp:taxon-name-part></tp:taxon-name></italic> Zhou &amp; Chang, sp. nov. <bold>A</bold>. Ventral view; <bold>B</bold>. Dorsal view; <bold>C</bold>. Lateral view; <bold>D</bold>. Posterior view; <bold>E</bold>. Gonapophyses VIII, lateral view; <bold>F</bold>. Gonapophyses IX, ventral view; <bold>G</bold>. Gonapophysis IX, lateral view; <bold>H</bold>. Gonoplac, lateral view. Abbreviations: <abbrev xmlns:xlink="http://www.w3.org/1999/xlink" xlink:title="anterior connective lamina of gonapophysis VIII" xlink:type="simple">ACL</abbrev> = anterior connective lamina of gonapophysis VIII, <abbrev xmlns:xlink="http://www.w3.org/1999/xlink" xlink:title="endogonocoxal process" xlink:type="simple">GxP</abbrev> = endogonocoxal process, <abbrev xmlns:xlink="http://www.w3.org/1999/xlink" xlink:title="lateral field of posterior connective lamina of gonapophysis IX" xlink:type="simple">lf</abbrev> = lateral field of posterior connective lamina of gonapophysis IX, <abbrev xmlns:xlink="http://www.w3.org/1999/xlink" xlink:title="posterior ventral lobe" xlink:type="simple">pvb</abbrev> = posterior ventral lobe, <abbrev xmlns:xlink="http://www.w3.org/1999/xlink" xlink:title="sublateral field of posterior connective lamina of gonapophysis IX" xlink:type="simple">slf</abbrev> = sublateral field of posterior connective lamina of gonapophysis IX. Scale bars: 0.5 <abbrev xmlns:xlink="http://www.w3.org/1999/xlink" xlink:title="millimetres" xlink:type="simple">mm</abbrev>.</p></caption><graphic xmlns:xlink="http://www.w3.org/1999/xlink" xlink:href="zookeys-1277-157_article-183491__-g004.jpg" id="oo_1595121.jpg" position="float" orientation="portrait" xlink:type="simple"><uri content-type="original_file" xlink:type="simple">https://binary.pensoft.net/fig/1595121</uri></graphic></fig></tp:treatment-sec></tp:taxon-treatment>
