# Supplementary material for: A new tribe of Elicinae Melichar, 1915 (Hemiptera, Tropiduchidae) with the description of a new genus and two new species from southern China
Source: Zookeys. 2026 Apr 15;1277:157–74. doi: 10.3897/zookeys.1277.183491 (PMC13103671; doi:10.3897/zookeys.1277.183491)
Supplement: XML Treatment for Elibuca lobata [file zookeys.1277.183491-treatment4.xml]

<!DOCTYPE tp:taxon-treatment
  PUBLIC "-//TaxonX//DTD Taxonomic Treatment Publishing DTD v0 20100105//EN" "tax-treatment-NSO.dtd">
<tp:taxon-treatment xmlns:tp="http://www.plazi.org/taxpub"><tp:treatment-meta><kwd-group><label>Taxon classification</label><kwd>
                <named-content content-type="kingdom">Animalia</named-content>
              </kwd><kwd>
                <named-content content-type="order">Hemiptera</named-content>
              </kwd><kwd>
                <named-content content-type="family">Tropiduchidae</named-content>
              </kwd></kwd-group><mixed-citation publication-type="journal"><person-group><name><surname>Zhou</surname><given-names>Huan</given-names></name><name><surname>Bourgoin</surname><given-names>Thierry</given-names></name><name><surname>Chen</surname><given-names>Xiang-Sheng</given-names></name><name><surname>Long</surname><given-names>Jian-Kun</given-names></name><name><surname>Chang</surname><given-names>Zhi-Min</given-names></name></person-group><article-title>A new tribe of <tp:taxon-name><tp:taxon-name-part taxon-name-part-type="subfamily" reg="Elicinae">Elicinae</tp:taxon-name-part></tp:taxon-name> Melichar, 1915 (<tp:taxon-name><tp:taxon-name-part taxon-name-part-type="order" reg="Hemiptera">Hemiptera</tp:taxon-name-part></tp:taxon-name>, <tp:taxon-name><tp:taxon-name-part taxon-name-part-type="family" reg="Tropiduchidae">Tropiduchidae</tp:taxon-name-part></tp:taxon-name>) with the description of a new genus and two new species from southern China</article-title><source>Zookeys</source><day>15</day><month>04</month><year>2026</year><volume>1277</volume><fpage>157</fpage><lpage>174</lpage><pub-id pub-id-type="doi">10.3897/zookeys.1277.183491</pub-id></mixed-citation></tp:treatment-meta><tp:nomenclature><tp:taxon-name><object-id xmlns:xlink="http://www.w3.org/1999/xlink" content-type="arpha" xlink:type="simple">C9CA1C8B-BBFA-5269-AD60-4DEA73820B27</object-id>
                    		<tp:taxon-name-part taxon-name-part-type="genus" reg="Elibuca">Elibuca</tp:taxon-name-part> <tp:taxon-name-part taxon-name-part-type="species" reg="lobata">lobata</tp:taxon-name-part>
                    	
                    		<object-id xmlns:xlink="http://www.w3.org/1999/xlink" content-type="zoobank" xlink:type="simple">https://zoobank.org/05B9ABF2-0EC5-438F-AC46-215C12D6D6E0</object-id>
                    	</tp:taxon-name><tp:taxon-authority>Zhou &amp; Chang</tp:taxon-authority><tp:taxon-status xmlns:xlink="http://www.w3.org/1999/xlink" xlink:type="simple">sp. nov.</tp:taxon-status><xref ref-type="fig" rid="F1">Figs 1C</xref><xref ref-type="fig" rid="F1">, 1D</xref><xref ref-type="fig" rid="F5">, 5A–H</xref><xref ref-type="fig" rid="F6">, 6A–G</xref><xref ref-type="fig" rid="F7">, 7A–H</xref></tp:nomenclature><tp:treatment-sec sec-type="Type material"><title>Type material.</title><p><bold><italic>Holotype</italic></bold>: • ♂, China Sichuan Province, Ya’an City, Yingjing County, Longgou Town, Mutiyan Rock (<named-content xmlns:xlink="http://www.w3.org/1999/xlink" content-type="dwc:verbatimCoordinates" xlink:type="simple">29°40'57"N, 102°51'37"E</named-content>), 30 Jul. 2022, S.-S. Lv leg.; IEGU 181211.</p><p><bold><italic>Paratypes</italic></bold>: •♂, China Guizhou Province, Zunyi City, Suiyang County, Kuankuoshuishui Nature Reserve 11 Jul. 2023, L.-L. Shan leg.; •♀, same date as the male: IEGU 181212, IEGU 181221.</p></tp:treatment-sec><tp:treatment-sec sec-type="Description"><title>Description.</title><p><bold><italic>Measurements</italic></bold>. Body length (from apex of vertex to tip of fore wings): male 7.5–7.7 <abbrev xmlns:xlink="http://www.w3.org/1999/xlink" xlink:title="millimetres" xlink:type="simple">mm</abbrev> (<italic>N</italic> = 2), female 7.7 <abbrev xmlns:xlink="http://www.w3.org/1999/xlink" xlink:title="millimetres" xlink:type="simple">mm</abbrev> (<italic>N</italic> = 1).</p><p><bold><italic>Colouration</italic></bold>. General colour green to brown (Fig. <xref ref-type="fig" rid="F1">1C</xref>). Vertex and pronotum sable; mesonotum brown, light brown around the median carina (Fig. <xref ref-type="fig" rid="F5">5A</xref>). Forewings transparent, pale yellow, becoming dark brown near inner margin (Fig. <xref ref-type="fig" rid="F5">5D</xref>). Hind wings transparent; dark-brown bands surround region from veins CuA to A1 (Fig. <xref ref-type="fig" rid="F5">5E</xref>). The abdomen green-brown (Fig. <xref ref-type="fig" rid="F1">1C</xref>).</p><p><bold><italic>Head and thorax</italic></bold>. Vertex (Fig. <xref ref-type="fig" rid="F5">5A</xref>) wider than long in mid-line (1.55: 1.00); disc depressed, with stout median carina, reaching to base 3/4 of vertex. Frons (Fig. <xref ref-type="fig" rid="F5">5C</xref>) longer than maximum width (1.20: 1.00). Clypeus (Fig. <xref ref-type="fig" rid="F5">5C</xref>) triangular; postclypeus without median carina; anteclypeus with a distinct median carina. Pronotum (Fig. <xref ref-type="fig" rid="F5">5A</xref>) trapezoidal; anterior margin convexly arched; posterior margin with an obtuse indented angle; lateral carinae converged with median carina, wider than long at middle (2.30: 1.00), and shorter than vertex at middle (1.00: 1.25), with sunken pits between median carina and lateral carinae. Mesonotum (Fig. <xref ref-type="fig" rid="F5">5A</xref>) almost as long as wide in middle (1.01: 1), and longer than combined length of vertex and pronotum (1.55: 1). Forewing (Fig. <xref ref-type="fig" rid="F5">5D</xref>) 2.11 times longer than widest breadth, with irregular, obviously dark bands near inner margin; ScP+R vein forked near base 1/3; CuA forked 2 branches in basal 1/3 after where Pcu and A1 unite; Pcu and A1 uniting before middle of clavus, with 8 subapical cells and 9–10 apical cells. Hind wings with venation relatively simple, as in Fig. <xref ref-type="fig" rid="F5">5E</xref>.</p><p><bold><italic>Male genitalia</italic></bold>. Anal tube (Fig. <xref ref-type="fig" rid="F6">6A</xref>) irregularly quadrangular; apical margin straight in dorsal view. Anal style long, exceeding the 1/5 of the apex of the anal tube. Pygofer (Fig. <xref ref-type="fig" rid="F6">6B</xref>) irregularly trapezoidal in lateral view, relative narrow, dorsal margin obviously inclining towards ventro-posterior margin, posterior margin relatively straight and parallel to anterior margin; in ventral view, posterior margin slightly concave. Gonostyli (Fig. <xref ref-type="fig" rid="F6">6B</xref>) irregularly subquadrate, narrower at base and expanding at apex, slightly longer than wide, with a stout, hooked process near base of capitulum, pointing to posterior margin; neck of capitulum stout. Phallobase (Fig. <xref ref-type="fig" rid="F6">6D–G</xref>) oval, encapsulating apical part of aedeagus in lateral view; apical part obtuse in dorsal view, with a shallow incision in ventral margin. Aedeagus (Fig. <xref ref-type="fig" rid="F6">6E–G</xref>) slightly dorsally curved, medially narrow in ventral view, medially concave; basal margin with 2 semicircular processes and 2 cornute processes, with a bilobate process before 4 processes.</p><p><bold><italic>Female genitalia</italic></bold>. Anal tube short, shorter in middle than width (1.00: 3.17); anal style (Fig. <xref ref-type="fig" rid="F7">7B, C</xref>) relatively short and robust, longer at middle than anal tube 5.67 times. Gonapophyses VIII (first valvula) (Fig. <xref ref-type="fig" rid="F7">7C, E</xref>) broader, longer than wide at middle; endogomocoxal process membranaceous. Anterior connective lamina of Gonapophyses VIII wider, with 2 distinct rows of teeth on apical margin of anterior connective lamina; first row with 6 large teeth and second row with 2 small teeth in lateral view. Gonapophyses IX (second valvula) (Fig. <xref ref-type="fig" rid="F7">7F</xref>) elongate, relatively wider; posterior ventral lobes and lateral and sublateral field of posterior connective lamina (Fig. <xref ref-type="fig" rid="F7">7F</xref>) extended and relatively broader. Posterior margin of sternite VII (Fig. <xref ref-type="fig" rid="F7">7D</xref>) straight; anterior margin of sternite VII slightly convex, forming a gentle arc.</p></tp:treatment-sec><tp:treatment-sec sec-type="Host plant"><title>Host plant.</title><p>Unknown.</p></tp:treatment-sec><tp:treatment-sec sec-type="Etymology"><title>Etymology.</title><p>The name of the new species is derived from the Latin word <italic>lobata</italic>, “having lobes”, referring to the bilobate process in the aedeagus.</p></tp:treatment-sec><tp:treatment-sec sec-type="Distribution"><title>Distribution.</title><p>Known only from the type locality and a single locatity in Guizhou.</p></tp:treatment-sec><tp:treatment-sec><!--Section generated to contain objects referenced in tp:taxon-treatment.--><fig id="F1" position="float" orientation="portrait"><object-id xmlns:xlink="http://www.w3.org/1999/xlink" content-type="doi" xlink:type="simple">10.3897/zookeys.1277.183491.figure1</object-id><object-id xmlns:xlink="http://www.w3.org/1999/xlink" content-type="arpha" xlink:type="simple">4E2B073D-ADFE-5EC0-B4C3-DFF78BBBE1F7</object-id><label>Figure 1.</label><caption><p>Male habitus of <italic><tp:taxon-name><tp:taxon-name-part taxon-name-part-type="genus" reg="Elibuca">Elibuca</tp:taxon-name-part></tp:taxon-name></italic> species. <bold>A, B</bold>. <italic><tp:taxon-name><tp:taxon-name-part taxon-name-part-type="genus" reg="Elibuca">Elibuca</tp:taxon-name-part> <tp:taxon-name-part taxon-name-part-type="species" reg="clavata">clavata</tp:taxon-name-part></tp:taxon-name></italic> Zhou &amp; Chang, sp. nov.; <bold>C, D</bold>. <italic><tp:taxon-name><tp:taxon-name-part taxon-name-part-type="genus" reg="Elibuca">Elibuca</tp:taxon-name-part> <tp:taxon-name-part taxon-name-part-type="species" reg="lobata">lobata</tp:taxon-name-part></tp:taxon-name></italic> Zhou &amp; Chang, sp. nov.; <bold>A, C</bold>. Dorsal view; <bold>B, D</bold>. Lateral view. Scale bars: 1 <abbrev xmlns:xlink="http://www.w3.org/1999/xlink" xlink:title="millimetres" xlink:type="simple">mm</abbrev>.</p></caption><graphic xmlns:xlink="http://www.w3.org/1999/xlink" xlink:href="zookeys-1277-157_article-183491__-g001.jpg" id="oo_1595118.jpg" position="float" orientation="portrait" xlink:type="simple"><uri content-type="original_file" xlink:type="simple">https://binary.pensoft.net/fig/1595118</uri></graphic></fig><fig id="F5" position="float" orientation="portrait"><object-id xmlns:xlink="http://www.w3.org/1999/xlink" content-type="doi" xlink:type="simple">10.3897/zookeys.1277.183491.figure5</object-id><object-id xmlns:xlink="http://www.w3.org/1999/xlink" content-type="arpha" xlink:type="simple">D492BF42-4491-514C-A7ED-EA5B1C9339D2</object-id><label>Figure 5.</label><caption><p><italic><tp:taxon-name><tp:taxon-name-part taxon-name-part-type="genus" reg="Elibuca">Elibuca</tp:taxon-name-part> <tp:taxon-name-part taxon-name-part-type="species" reg="lobata">lobata</tp:taxon-name-part></tp:taxon-name></italic> Zhou &amp; Chang, sp. nov. male. <bold>A</bold>. Head and thorax, dorsal view; <bold>B</bold>. Head and thorax, left view; <bold>C</bold>. Head and thorax, ventral view; <bold>D</bold>. Forewing; <bold>E</bold>. Hind wing; <bold>F</bold>. Apex of metatibia and metatarsus, dorsal view; <bold>G</bold>. Apex of metatibia and metatarsomeres, ventral view; <bold>H</bold>. Male genitalia, ventral view. Scale bars: 1 <abbrev xmlns:xlink="http://www.w3.org/1999/xlink" xlink:title="millimetres" xlink:type="simple">mm</abbrev>.</p></caption><graphic xmlns:xlink="http://www.w3.org/1999/xlink" xlink:href="zookeys-1277-157_article-183491__-g005.jpg" id="oo_1595122.jpg" position="float" orientation="portrait" xlink:type="simple"><uri content-type="original_file" xlink:type="simple">https://binary.pensoft.net/fig/1595122</uri></graphic></fig><fig id="F6" position="float" orientation="portrait"><object-id xmlns:xlink="http://www.w3.org/1999/xlink" content-type="doi" xlink:type="simple">10.3897/zookeys.1277.183491.figure6</object-id><object-id xmlns:xlink="http://www.w3.org/1999/xlink" content-type="arpha" xlink:type="simple">78642324-9F60-5274-B024-CE93CEF95477</object-id><label>Figure 6.</label><caption><p><italic><tp:taxon-name><tp:taxon-name-part taxon-name-part-type="genus" reg="Elibuca">Elibuca</tp:taxon-name-part> <tp:taxon-name-part taxon-name-part-type="species" reg="lobata">lobata</tp:taxon-name-part></tp:taxon-name></italic> Zhou &amp; Chang, sp. nov. male. <bold>A</bold>. Pygofer and anal tube, dorsal view; <bold>B</bold>. Male genitalia, left view; <bold>C</bold>. Pygofer and gonostyli, ventral view; <bold>D</bold>. Apex of aedeagus and phallobase, dorsal view; <bold>E</bold>. Aedeagus, left view; <bold>F</bold>. Aedeagus, right view; <bold>G</bold>. Apex of aedeagus and phallobase, ventral view. Abbreviations: <abbrev xmlns:xlink="http://www.w3.org/1999/xlink" xlink:title="aedeagus" xlink:type="simple">Aed</abbrev> = aedeagus, <abbrev xmlns:xlink="http://www.w3.org/1999/xlink" xlink:title="capitulum of gonostylus" xlink:type="simple">Cp</abbrev> = capitulum of gonostylus, <abbrev xmlns:xlink="http://www.w3.org/1999/xlink" xlink:title="hook-like process of gonostylus" xlink:type="simple">hpg</abbrev> = hook-like process of gonostylus, <abbrev xmlns:xlink="http://www.w3.org/1999/xlink" xlink:title="phallobase" xlink:type="simple">phb</abbrev> = phallobase, <abbrev xmlns:xlink="http://www.w3.org/1999/xlink" xlink:title="posterior margin of pygofer" xlink:type="simple">pmpg</abbrev> = posterior margin of pygofer. Scale bars: 0.5 <abbrev xmlns:xlink="http://www.w3.org/1999/xlink" xlink:title="millimetres" xlink:type="simple">mm</abbrev>.</p></caption><graphic xmlns:xlink="http://www.w3.org/1999/xlink" xlink:href="zookeys-1277-157_article-183491__-g006.jpg" id="oo_1595123.jpg" position="float" orientation="portrait" xlink:type="simple"><uri content-type="original_file" xlink:type="simple">https://binary.pensoft.net/fig/1595123</uri></graphic></fig><fig id="F7" position="float" orientation="portrait"><object-id xmlns:xlink="http://www.w3.org/1999/xlink" content-type="doi" xlink:type="simple">10.3897/zookeys.1277.183491.figure7</object-id><object-id xmlns:xlink="http://www.w3.org/1999/xlink" content-type="arpha" xlink:type="simple">55E75E50-0721-5732-AC2E-AC17F529D1FA</object-id><label>Figure 7.</label><caption><p>Female genitalia of <italic><tp:taxon-name><tp:taxon-name-part taxon-name-part-type="genus" reg="Elibuca">Elibuca</tp:taxon-name-part> <tp:taxon-name-part taxon-name-part-type="species" reg="lobata">lobata</tp:taxon-name-part></tp:taxon-name></italic> Zhou &amp; Chang, sp. nov. <bold>A, D</bold>. Ventral view; <bold>B</bold>. Dorsal view; <bold>C</bold>. Lateral view; <bold>E</bold>. Gonapophysis VIII, lateral view; <bold>F</bold>. Gonapophyses IX, ventral view; <bold>G</bold>. Gonapophysis IX, lateral view; <bold>H</bold>. Gonoplac, lateral view. Abbreviations: <abbrev xmlns:xlink="http://www.w3.org/1999/xlink" xlink:title="anterior connective lamina of gonapophysis VIII" xlink:type="simple">ACL</abbrev> = anterior connective lamina of gonapophysis VIII, <abbrev xmlns:xlink="http://www.w3.org/1999/xlink" xlink:title="endogonocoxal process" xlink:type="simple">GxP</abbrev> = endogonocoxal process, <abbrev xmlns:xlink="http://www.w3.org/1999/xlink" xlink:title="lateral field of posterior connective lamina of gonapophysis IX" xlink:type="simple">lf</abbrev> = lateral field of posterior connective lamina of gonapophysis IX, <abbrev xmlns:xlink="http://www.w3.org/1999/xlink" xlink:title="posterior ventral lobe" xlink:type="simple">pvb</abbrev> = posterior ventral lobe, <abbrev xmlns:xlink="http://www.w3.org/1999/xlink" xlink:title="sublateral field of posterior connective lamina of gonapophysis IX" xlink:type="simple">slf</abbrev> = sublateral field of posterior connective lamina of gonapophysis IX. Scale bars: 0.5 <abbrev xmlns:xlink="http://www.w3.org/1999/xlink" xlink:title="millimetres" xlink:type="simple">mm</abbrev>.</p></caption><graphic xmlns:xlink="http://www.w3.org/1999/xlink" xlink:href="zookeys-1277-157_article-183491__-g007.jpg" id="oo_1595124.jpg" position="float" orientation="portrait" xlink:type="simple"><uri content-type="original_file" xlink:type="simple">https://binary.pensoft.net/fig/1595124</uri></graphic></fig></tp:treatment-sec></tp:taxon-treatment>
